# Supplementary material for: Quercetin Alleviates All-Trans-Retinal-Induced Photoreceptor Apoptosis and Retinal Degeneration by Inhibiting the ER Stress-Related PERK Signaling
Source: Int J Mol Sci. 2024 Dec 19;25(24):13624. doi: 10.3390/ijms252413624 (PMC11727799; doi:10.3390/ijms252413624)
Supplement: Supplementary file 1 [file ijms-25-13624-s001.zip]

Archive with 1 entries (1 files):
- IJMS-SI revised 1.docx
